# Supplementary material for: Nuclear and cytoplasmic WDR-23 isoforms mediate differential effects on GEN-1 and SKN-1 substrates
Source: Sci Rep. 2019 Aug 13;9:11783. doi: 10.1038/s41598-019-48286-y (PMC6692315; doi:10.1038/s41598-019-48286-y)
Supplement: Supplementary file 1 — Table S1 [file 41598_2019_48286_MOESM1_ESM.xlsx]

## Sheet: Fig1A
Experiment 1
	Replicate #	N2	1817	A+	b+
	1	293	69	106
	2	257	77	193	163
	3	271	75	170	111
	AVE	273.667	73.6667	156.333	137
	SEM	10.4775	2.4037	26.0278	26
Experiment 2
	Replicate #	N2	1817	A+	b+
	1	183	83	188	173
	2	241	66	173	162
	3	219	78	206	176
	AVE	214.333	75.6667	189	170.333
	SEM	16.905	5.04425	9.53939	5.21217
Experiment 3
	Replicate #	AXB
	1	157
	2	265
	3	229
	AVE	217
	SEM	31.749
Experiment 4
	Replicate #	axb
	1	234
	2	254
	3	209
	4	268
	5	307
	6	256
	7	211
	8	220
	AVE	244.875
	SEM	11.7814
Experiment 5
	Replicate #	n2	1817	a	b
	1	356	133	202	300
	2	314	125	257	141
	3	296	132	283	270
	5	352	95		229
	AVE	329.5	121.25	247.333	235
	SEM	14.6373	8.92912	20.6781	34.5471
combined	Replicate #	N2	1817	A+	b+	axb
	1	293	69	106	163	157
	2	257	77	193	111	265
	3	271	75	170	173	229
	4	183	83	188	162	234
	5	241	66	173	176	254
	6	219	78	206	300	209
	7	244	133	202	141	268
	8	356	125	257	270	307
	9	314	132	283	229	256
	10	296	95			211
	11	352				220
	AVE	275.091	93.3	197.556	191.667	237.273
	SEM	16.19	8.40509	16.9895	20.6277	11.8767
	anova vs N2	n/a	0.0001	0.0028	0.0012	0.2054

## Sheet: Fig1B
Gene	worm	replicate #	ct	TGB-1-ct	dct	average	ddct	2^-ddct	std	SEM	TTEST
gst-4	N2	1	23.79	23.1	0.69	0.156	0	1	0.513741	0.229752	5.16438e-06
	N2	2	22.44	22.65	-0.21
	N2	3	22.81	23.11	-0.3
	N2	4	22.7	21.96	0.74
	N2	5	23.65	23.79	-0.14
	1817	1	25.29	30.65	-5.36	-5.212	-5.368	41.298	0.793328	0.29985	0.0180996
	1817	2	22.15	28.23	-6.08
	1817	3	22.47	27.88	-5.41
	1817	4	23.26	27.17	-3.91
	1817	5	31.7	37	-5.3
	A	1	16.56	22.94	-6.38	-6.504	-6.66	101.125	0.331708	0.148344	0.000523051
	A	2	16.68	23.16	-6.48
	A	3	16.88	22.91	-6.03
	A	4	18.34	25.1	-6.76
	A	5	18.92	25.79	-6.87
	B	1	21.58	25.49	-3.91	-3.365	-3.521	11.4796	1.09396	0.446608	0.0103671
	B	2	19.92	24.06	-4.14
	B	3	20.5	25.23	-4.73
	B	4	20.23	23.33	-3.1
	B	5	19.98	22.47	-2.49
	B	6	24.43	26.25	-1.82

## Sheet: Fig1C
Gene	worm	replicate #	ct	TGB-1-ct	dct	average	ddct	2^-ddct	std	SEM	TTEST
gcs-1	N2	1	24.94	22.81	2.13	1.65	0	1	0.443959	0.198545	0.00094427
	N2	2	23.54	22.3	1.24
	N2	3	24.54	22.46	2.08
	N2	4	22.92	21.72	1.2
	N2	5	23.81	22.21	1.6
	1817	1	29.93	29.25	0.68	0.186	-1.464	2.75872	0.464844	0.232422	0.0259457
	1817	2	26.45	26.77	-0.32
	1817	3	26.29	25.61	0.68
	1817	4	27.8	27.81	-0.01
	1817	5	26.93	27.03	-0.1
	A	1	22.56	23.12	-0.56	-0.6275	-2.2775	4.84837	0.399114	0.178489	0.161108
	A	2	21.9	22.37	-0.47
	A	3	21.86	23.06	-1.2
	A	4	25.43	25.71	-0.28
	B	1	24.68	24.85	-0.17	-0.01	-1.66	3.16017	0.746425	0.333811
	B	2	24.08	24.78	-0.7
	B	3	25.16	24.69	0.47
	B	4	23.97	24.64	-0.67
	B	5	24.32	23.3	1.02

## Sheet: Fig1E
Experiment 1
	Replicate #	10mm H2O2	n2	a	b
	1	total	12	9	5
	2		11	11	8
	3		14	9	11
	1	dead	6	2	3
	2		7	1	5
	3		6	3	5
	1	percent survival	0.5	0.777778	0.4
	2		0.363636	0.909091	0.375
	3		0.571429	0.666667	0.545455
		average	0.478355	0.784512	0.440152
		ttest	0.0308818	0.0197777	0.66168
		sem	0.0609529	0.0700628	0.0531438
Experiment 2
	Replicate #
		10mm H2O2	n2	1817	a	b
	1	total	10	9	20	3
	2		20	12	7	6
	3		5	15	13	40
	4		9	13	7	2
	1	dead	8	1	7	2
	2		14	4	1	2
	3		4	3	3	15
	4		7	2	1	1
	1	percent survival	0.2	0.888889	0.65	0.333333
	2		0.3	0.666667	0.857143	0.666667
	3		0.2	0.8	0.769231	0.625
	4		0.222222	0.846154	0.857143	0.5
		average	0.230556	0.800427	0.783379	0.53125
		ttest	0.000274445	0.028425	0.812364	0.0358535
		sem	0.0237333	0.0481391	0.0490513	0.0748745
Experiment 3
	Replicate #									Experiment 4		Experiment 5		Experiment 6
		10mm H2O2	n2	1817	a	b			Replicate #	10mm H2O2	gdna wdr-23	10mm H2O2	gdna wdr-23	10mm H2O2	gdna wdr-23
	1	total	11	10	10	10			1	total	12	total	5	total	30
	2		10	10	10	10			2		10		23		44
	3		10	10	10	10			3		10		5		12
	1	dead	7	1	2	7			4						11
	2		7	3	5	5			1	dead	10	dead	3	dead	21
	3		4	4	3	5			2		8		12		32
	1	percent survival	0.363636	0.9	0.8	0.3			3		9		3		8
	2		0.3	0.7	0.5	0.5			4						9
	3		0.6	0.6	0.7	0.5			1	percent survival	0.166667	percent survival	0.4	percent survival	0.3
		average	0.421212	0.733333	0.666667	0.433333			2		0.2		0.478261		0.272727
		ttest	0.069813	0.621308	0.125312	0.0576381			3		0.1		0.4		0.333333
		sem	0.0912619	0.0881917	0.0881917	0.0666667			4						0.181818
										average	0.155556	average	0.426087	average	0.27197
Combined										sem	0.0293972	sem	0.026087	sem	0.0325052
	Replicate #
		10mm H2O2	n2	1817	a	b	axb
	1	total	11	10	10	10	12
	2		10	10	10	10	10
	3		10	10	10	10	10
	4		10	9	20	3	5
	5		20	12	7	6	23
	6		5	15	13	40	5
	7		9	13	7	2	30
	8		12		9	5	44
	9		11		11	8	12
	10		14		9	11	11
	1	dead	7	1	2	7	10
	2		7	3	5	5	8
	3		4	4	3	5	9
	4		8	1	7	2	3
	5		14	4	1	2	12
	6		4	3	3	15	3
	7		7	2	1	1	21
	8		6		2	3	32
	9		7		1	5	8
	10		6		3	5	9
	1	percent survival	0.363636	0.9	0.8	0.3	0.166667
	2		0.3	0.7	0.5	0.5	0.2
	3		0.6	0.6	0.7	0.5	0.1
	4		0.2	0.888889	0.65	0.333333	0.4
	5		0.3	0.666667	0.857143	0.666667	0.478261
	6		0.2	0.8	0.769231	0.625	0.4
	7		0.222222	0.846154	0.857143	0.5	0.3
	8		0.5		0.777778	0.4	0.272727
	9		0.363636		0.909091	0.375	0.333333
	10		0.571429		0.666667	0.545455	0.181818
		average	0.362092	0.771673	0.748705	0.474545	0.283281
		sem	0.047054	0.0442375	0.0385628	0.038354	0.0383813
		anova vs N2	n/a	0.0001	0.0001	0.1664	0.4502

## Sheet: Fig3A
GEN-1	actin									MMS		GEN-1	actin		ave	std	sem	ttest	ddt	%change	average	ttest
149.333	76.176								gen1gfp	-	1	105.667	178.824	0.590899	0.603164	0.0184138	0.0106312		1					con-	con+	A-	A+
148.881	76.425										2	106.119	178.575	0.594255									Fold change	1	1.14879	1.17557	1.45784
146.083	80.548										3	108.917	174.452	0.624338
146.043	97.846								gen1gfp	+	4	108.957	157.154	0.693314	0.692908	0.00567125	0.0032743	0.00885596	1.14879	0.173319
144.24	96.401										5	110.76	158.599	0.698365				0.126674		0.175195				con-	con+	A-	A+
137.288	83.669										6	117.712	171.331	0.687044						0.100437	0.14965	0.0435579	sem	0.0106312	0.0032743	0.0710816	0.0736241
140.91	63.292								wdr-23a	-	7	114.09	191.708	0.595124	0.70906	0.123117	0.0710816	0.273468	1.17557
138.624	86.923										8	116.376	168.077	0.692397				0.171596
124.505	99.586										9	130.495	155.414	0.839661										control	wdr-23a
142.245	106.892								wdr-23a	+	10	112.755	148.108	0.761303	0.879319	0.127521	0.0736241		1.45784	0.279234			% change	0.14965	0.244204
126.371	105.79										11	128.629	149.21	0.862067						0.245047
115.131	117.142										12	139.869	137.858	1.01459						0.208331	0.244204
																								control	wdr-23a
																							sem	0.0246128	0.0204724
		measurement	area	mean	intden	rawintden
	GEN-1	1	420	149.333	62720	62720
		2	420	148.881	62530	62530
		3	420	146.083	61355	61355
		4	420	146.043	61338	61338
		5	420	144.24	60581	60581
		6	420	137.288	57661	57661
		7	420	140.91	59182	59182
		8	420	138.624	58222	58222
		9	420	124.505	52292	52292
		10	420	142.245	59743	59743
		11	420	126.371	53076	53076
		12	420	115.131	48355	48355
	ACTIN	13	544	76.176	41440	41440
		14	544	76.425	41575	41575
		15	544	80.548	43818	43818
		16	544	97.846	53228	53228
		17	544	96.401	52442	52442
		18	544	83.669	45516	45516
		19	544	63.292	34431	34431
		20	544	86.923	47286	47286
		21	544	99.586	54175	54175
		22	544	106.892	58149	58149
		23	544	105.79	57550	57550
		24	544	117.142	63725	63725

## Sheet: Fig3B
GEN-1	actin									MMS		GEN-1	actin		ave	std	sem	ttest	ddt	%change	average	ttest
104.211	79.461								gen1gfp	-	1	150.789	175.539	0.859006	0.890096	0.0269292	0.0155476		1					con-	con+	B-	B+
93.368	76.434										2	161.632	178.566	0.905167									Fold change	1	1.08923	1.08353	1.19308
92.895	76.099										3	162.105	178.901	0.906116
77.158	87.513								gen1gfp	+	4	177.842	167.487	1.06183	0.969515	0.0799432	0.0461552	0.221411	1.08923	0.23611
100.474	87.625										5	154.526	167.375	0.923232				0.175756		0.0199583				con-	con+	B-	B+
98.888	85.954										6	156.112	169.046	0.923488						0.0191726	0.091747	0.905779	sem	0.0155476	0.0461552	0.0193154	0.013421
86.862	73.816								wdr-23b	-	7	168.138	181.184	0.927996	0.964443	0.0334553	0.0193154	0.0423493	1.08353
73.908	72.77										8	181.092	182.23	0.993755				0.018096
89.033	84.178										9	165.967	170.822	0.971579
96.737	102.664								wdr-23b	+	10	158.263	152.336	1.03891	1.06195	0.0232459	0.013421		1.19308	0.119517					control	wdr-23b
100.289	112.461										11	154.711	142.539	1.08539						0.0922149				%change	0.091747	0.101106
96.408	105.605										12	158.592	149.395	1.06156						0.0926153	0.101449
																									control	wdr-23b
																								sem	0.0721819	0.00903481
	measurement	area	mean	intden	rawintden
GEN-1	1	152	104.211	15840	15840
	2	152	93.368	14192	14192
	3	152	92.895	14120	14120
	4	152	77.158	11728	11728
	5	152	100.474	15272	15272
	6	152	98.888	15031	15031
	7	152	86.862	13203	13203
	8	152	73.908	11234	11234
	9	152	89.033	13533	13533
	10	152	96.737	14704	14704
	11	152	100.289	15244	15244
	12	152	96.408	14654	14654
ACTIN	13	152	79.461	12078	12078
	14	152	76.434	11618	11618
	15	152	76.099	11567	11567
	16	152	87.513	13302	13302
	17	152	87.625	13319	13319
	18	152	85.954	13065	13065
	19	152	73.816	11220	11220
	20	152	72.77	11061	11061
	21	152	84.178	12795	12795
	22	152	102.664	15605	15605
	23	152	112.461	17094	17094
	24	152	105.605	16052	16052

## Sheet: Fig3D
Experiment 1
	Replicate #	0.01% 18 hour	n2	2940	1817	a	b
	1	eggs laid	170	190	80	185	110
	2		220	180	70	260	185
	3		215	140	125	230	140
	1	dead eggs	150	170	45	140	80
	2		150	155	40	240	170
	3		125	115	110	205	115
	1	percent survival	0.117647	0.105263	0.4375	0.243243	0.272727
	2		0.318182	0.138889	0.428571	0.0769231	0.0810811
	3		0.418605	0.178571	0.12	0.108696	0.178571
		average	0.284811	0.140908	0.32869	0.142954	0.17746
Experiment 2	Replicate #	0.01% 18 hour	n2	2940	1817	a	b
	1	eggs laid	95	112	65	70	95
	2		90	65	45	45	45
	3		85	65	65	95	65
	4		70	100	60	85	60
	5		85	80	55	55	117
	1	dead eggs	70	102	35	4	90
	2		30	45	25	22	28
	3		36	45	40	65	54
	4		35	90	15	40	35
	5		65	70	25	22	100
	1	percent survival	0.263158	0.0892857	0.461538	0.942857	0.0526316
	2		0.666667	0.307692	0.444444	0.511111	0.377778
	3		0.576471	0.307692	0.384615	0.315789	0.169231
	4		0.5	0.1	0.75	0.529412	0.416667
	5		0.235294	0.125	0.545455	0.6	0.145299
		average	0.448318	0.185934	0.517211	0.579834	0.232321
	Replicate #	0.01% 18 hour	n2	2940	1817	a	b
Experiment 3	1	eggs laid	120	60	35	40	50
	2		65	25	40	55	55
	3		75	55	15	40	10
	4		95	50	65	40	55
	5			40	35	40	50
	1	dead eggs	70	40	21	16	40
	2		38	16	21	40	50
	3		50	40	5	18	10
	4		40	40	45	10	45
	5			31	11	18	42
	1	percent survival	0.416667	0.333333	0.4	0.6	0.2
	2		0.415385	0.36	0.475	0.272727	0.0909091
	3		0.333333	0.272727	0.666667	0.55	0
	4		0.578947	0.2	0.307692	0.75	0.181818
	5			0.225	0.685714	0.55	0.16
		average	0.436083	0.278212	0.507015	0.544545	0.126545
		ttest	0.0459067	0.0330831	0.734779	0.00313194	0.00391688
	Replicate #		n2	2940	1817	a	b
Combined	1	percent survival	0.263158	0.0892857	0.461538	0.942857	0.0526316
	2		0.666667	0.307692	0.444444	0.511111	0.377778
	3		0.576471	0.307692	0.384615	0.315789	0.169231
	4		0.5	0.1	0.75	0.529412	0.416667
	5		0.235294	0.125	0.545455	0.6	0.145299
	6		0.416667	0.333333	0.4	0.6	0.2
	7		0.415385	0.36	0.475	0.272727	0.0909091
	8			0.272727	0.666667	0.55	0
	9		0.333333	0.2	0.307692	0.75	0.181818
	10		0.578947	0.225	0.685714	0.55	0.16
	11		0.117647	0.105263	0.4375	0.243243	0.272727
	12		0.318182	0.138889	0.428571	0.0769231	0.0810811
	13		0.418605	0.178571	0.12	0.108696	0.178571
		average	0.403363	0.211035	0.469784	0.465443	0.178978
		sem	0.0461975	0.0267893	0.0462615	0.0694627	0.0332225
		anova vs n2	n/a	0.02	0.7181	0.7615	0.0052

## Sheet: SupFig4B
wdr-23	ub	lane	WDR-23	GEN-1	wdr-23	ub		WDR-23	GEN-1		ave wdr23	std	sem	ttest	ddt	% GEN1 change
a	wt	1	79.867	58.208	a	wt	1	175.133	196.792	1.12367	172.862	0.0863578	0.0498587		1	0.850375
		2	79.62	78.679			2	175.38	176.321	1.00537
		3	86.928	94.4			3	168.072	160.6	0.955543
a	mut	4	77.09	77.544	a	mut	4	177.91	177.456	0.997448	181.106	0.13695	0.0790681	0.183074	1.0477	0.727739
		5	76.93	96.061			5	178.07	158.939	0.892565				0.413482
		6	67.661	119.014			6	187.339	135.986	0.725882
b	wt	7	51.394	83.083	b	wt	7	203.606	171.917	0.844361	188.389	0.105358	0.0471173	0.0363166	1.08982	0.780155
		8	75.781	104.832			8	179.219	150.168	0.837902
		9	72.659	134.886			9	182.341	120.114	0.658733
b	mut	10	68.907	91.874	b	mut	10	186.093	163.126	0.876583	196.177					0.967943
		11	48.433	94.677			11	206.567	160.323	0.776131
		12	59.128	88.806			12	195.872	166.194	0.848483
	measurement	area	mean	intden	rawintden
wdr-23	1	690	79.867	55108	55108
	2	690	79.62	54938	54938
	3	690	86.928	59980	59980
	4	690	77.09	53192	53192
	5	690	76.93	53082	53082
	6	690	67.661	46686	46686
	7	690	51.394	35462	35462
	8	690	75.781	52289	52289
	9	690	72.659	50135	50135
	10	690	68.907	47546	47546
	11	690	48.433	33419	33419
	12	690	59.128	40798	40798
gen-1	13	840	58.208	48895	48895
	14	840	78.679	66090	66090
	15	840	94.4	79296	79296
	16	840	77.544	65137	65137
	17	840	96.061	80691	80691
	18	840	119.014	99972	99972
	19	840	83.083	69790	69790
	20	840	104.832	88059	88059
	21	840	134.886	113304	113304
	22	840	91.874	77174	77174
	23	840	94.677	79529	79529
	24	840	88.806	74597	74597
